# Supplementary material for: Predictors of Mental Health Literacy among Parents, Guardians, and Teachers of Adolescents in West Malaysia
Source: Int J Environ Res Public Health. 2023 Jan 1;20(1):825. doi: 10.3390/ijerph20010825 (PMC9819300; doi:10.3390/ijerph20010825)
Supplement: Supplementary file 1 [file ijerph-20-00825-s001.zip]

Archive with 2 entries (2 files):
- Table S1 Interaction.pdf
- Table S2 Multicollinearity.pdf
